# Supplementary material for: The genome of the intracellular bacterium of the coastal bivalve, Solemya velum: a blueprint for thriving in and out of symbiosis
Source: BMC Genomics. 2014 Oct 23;15:924. doi: 10.1186/1471-2164-15-924 (PMC4287430; doi:10.1186/1471-2164-15-924)
Supplement: Supplementary file 1 — Additional file 1: Table S1: Length [bp], GC%, percentage of the total base pairs, and the number of genes in the scaffolds which constitute the genome of the S. velum symbiont. (XLSX 52 KB) [file 12864_2014_6788_MOESM1_ESM.xlsx]

## Sheet: scaffold21315_18-nov-2011.xls
Table S1. Length [bp], GC%, percentage of the total base pairs, and the number of genes in the scaffolds which constitute the genome of the S. velum symbiont.
Scaffold	Length (bp)	% GC	% of Total bp	No. Genes
SV_sym_Scaffold_1	1213831	51.4521	44.9159	1232
SV_sym_Scaffold_2	892555	50.7421	33.0276	927
SV_sym_Scaffold_3	537613	50.9484	19.8935	557
SV_sym_Scaffold_4	28016	48.6865	1.03669	25
SV_sym_Scaffold_5	7777	46.2775	0.287776	1
SV_sym_Scaffold_6	7618	43.5285	0.281892	7
SV_sym_Scaffold_7	3806	43.195	0.140835	1
SV_sym_Scaffold_8	3773	39.9947	0.139614	2
SV_sym_Scaffold_9	3752	46.5885	0.138837	2
SV_sym_Scaffold_10	3712	42.8341	0.137357	3
Total	2702453	51.0053
