# Supplementary material for: The genome of the intracellular bacterium of the coastal bivalve, Solemya velum: a blueprint for thriving in and out of symbiosis
Source: BMC Genomics. 2014 Oct 23;15:924. doi: 10.1186/1471-2164-15-924 (PMC4287430; doi:10.1186/1471-2164-15-924)
Supplement: Supplementary file 2 — Additional file 2: Table S2: tRNA genes and the codon frequencies in the genome of the S. velum symbiont. (XLSX 44 KB) [file 12864_2014_6788_MOESM2_ESM.xlsx]

## Sheet: Sheet1
Supplementary Table S2. tRNA genes and the codon frequencies in the genome of the S. velum symbiont
Codons:				tRNA genes:
Codon	AA	Frequency		AA		Codon
TGA	*	1.63		Ala	A	TGC
TAA	*	1.327		Cys	C	GCA
TAG	*	0.637		Asp	D	GTC
GCA	A	30.143		Glu	E	TTC
GCC	A	24.733		Glu	E	TTC
GCT	A	16.719		Phe	F	GAA
GCG	A	16.595		Gly	G	GCC
TGC	C	5.296		Gly	G	TCC
TGT	C	5.114		His	H	GTG
GAT	D	35.186		Ile	I	GAT
GAC	D	23.155		Lys	K	TTT
GAA	E	34.885		Leu	L	CAG
GAG	E	33.656		Leu	L	CAA
TTC	F	19.054		Leu	L	TAA
TTT	F	18.404		Leu	L	GAG
GGT	G	27.277		Leu	L	TAG
GGC	G	26.427		Met	M	CAT
GGA	G	12.83		Met	M	CAT
GGG	G	7.449		Met	M	CAT
CAT	H	12.058		Asn	N	GTT
CAC	H	11.907		Pro	P	CGG
ATC	I	30.673		Pro	P	TGG
ATT	I	23.225		Pro	P	GGG
ATA	I	7.266		Gln	Q	TTG
AAG	K	24.794		Gln	Q	CTG
AAA	K	21.606		Arg	R	CCT
CTG	L	41.235		Arg	R	TCT
CTC	L	20.935		Arg	R	CCG
CTT	L	17.412		Arg	R	ACG
TTG	L	12.268		Ser	S	TGA
TTA	L	5.172		Ser	S	GGA
CTA	L	4.593		Ser	S	GCT
ATG	M	27.247		Thr	T	GGT
AAC	N	18.269		Thr	T	TGT
AAT	N	17.187		Val	V	GAC
CCG	P	14.93		Val	V	TAC
CCA	P	9.846		Trp	W	CCA
CCT	P	9.477		Tyr	Y	GTA
CCC	P	8.879
CAG	Q	27.882
CAA	Q	10.404
CGC	R	18.466
CGT	R	18.353
AGG	R	5.975
AGA	R	5.232
CGA	R	5.103
CGG	R	4.279
AGC	S	13.341
TCA	S	12.66
AGT	S	10.56
TCG	S	9.407
TCC	S	8.889
TCT	S	7.926
ACC	T	18.477
ACA	T	14.328
ACT	T	9.67
ACG	T	9.083
GTC	V	22.01
GTT	V	20.633
GTG	V	16.267
GTA	V	10.521
TGG	W	12.983
TAC	Y	14.765
TAT	Y	13.288
