# Supplementary material for: The genome of the intracellular bacterium of the coastal bivalve, Solemya velum: a blueprint for thriving in and out of symbiosis
Source: BMC Genomics. 2014 Oct 23;15:924. doi: 10.1186/1471-2164-15-924 (PMC4287430; doi:10.1186/1471-2164-15-924)
Supplement: Supplementary file 3 — Additional file 3: Table S3: Gene product names used in Figures 1 and 4, the corresponding NCBI protein ID reference numbers, and EC/TC numbers. (XLSX 76 KB) [file 12864_2014_6788_MOESM3_ESM.xlsx]

## Sheet: Sheet1
Supplementary Table S3. Gene product names used in Figure 1 and Figure 4, the corresponding NCBI protein ID reference numbers, and EC/TC numbers.
Product	Full name	Protein ID	EC/TC Number	Additional Information
Electron transport chain
Sulfur Oxidation
SoxA	Heterodimeric c-type cytochrome complex SoxAX, subunit A	JV46_24690	Unavailable
SoxX	Heterodimeric c-type cytochrome complex SoxAX, subunit X	JV46_24720	Unavailable
SoxY	Sulfur carrier protein SoxYZ, subunit Y	JV46_24710	Unavailable
SoxZ	Sulfur carrier protein SoxYZ, subunit Z	JV46_24700	Unavailable
SoxB	Sulfate thiol-esterase SoxB	JV46_27210	3.1.3.5
FccA	Flavocytochrome c dehydrogenase FccAB, subunit A	JV46_05270	Unavailable
FccB	Flavocytochrome c dehydrogenase FccAB, subunit B	JV46_05260	Unavailable
Sqr	Sulfide-quinone reductase Sqr	JV46_19710	1.8.5.4
rDsrA	Reverse-operating cytoplasmic dissimilatory sulfite reductase DsrAB, subunit A	JV46_15520	1.8.1.2
rDsrB	Reverse-operating cytoplasmic dissimilatory sulfite reductase DsrAB, subunit B	JV46_15510	1.8.1.2
rDsrE	Hexameric sulfur relay protein rDsrEFH, subunit E	JV46_15500	2.8.1.-
rDsrF	Hexameric sulfur relay protein rDsrEFH, subunit F	JV46_15490	Unavailable
rDsrH	Hexameric sulfur relay protein rDsrEFH, subunit H	JV46_15480	Unavailable
rDsrC	Persulfide carrier to DsrAB, rDsrC	JV46_15470	2.8.1.-	Sulfur relay protein
rDsrM	Transmembrane electron transport complex rDsrKMJOP, subunit M	JV46_15460	Unavailable	Quinone reductase,
rDsrK	Transmembrane electron transport complex rDsrKMJOP, subunit K	JV46_15450	Unavailable	Heterodisulfide reductase Fe-S protein
rDsrL	Transmembrane electron transport complex rDsrKMJOP, subunit L	JV46_15440	Unavailable	Fe–S flavoprotein with NADH:acceptor redox activity
rDsrJ	Transmembrane electron transport complex rDsrKMJOP, subunit J	JV46_15430	Unavailable	Triheme cytochrome c
rDsrO	Transmembrane electron transport complex rDsrKMJOP, subunit O	JV46_15420	Unavailable	Periplasmic iron-sulfur protein
rDsrP	Transmembrane electron transport complex rDsrKMJOP, subunit P	JV46_15410	Unavailable	Quinol oxidase
rDsrN	Dsr protein of unknown function, DsrN	JV46_15400	Unavailable	Cobyrinate a,c-diamide synthase homologue
rDsrR	Dsr protein of unknown function, DsrR	JV46_15390	Unavailable
rDsrS	Putative posttranscriptional regulator of the rdsr operon	JV46_15380	Unavailable
AprA	Adenosine phosphosulphate reductase AprABM, subunit A	JV46_07790	1.8.99.2
AprB	Adenosine phosphosulphate reductase AprABM, subunit B	JV46_07780	1.8.99.2
AprM	Adenosine phosphosulphate reductase AprABM, subunit M	JV46_07770	1.8.99.2
Sat	ATP-generating ATP sulfurylase	JV46_21260	2.7.7.4
SulP1	Sulfate:bicarbonate antiporter SulP	JV46_19680	Unavailable
SulP2	Sulfate:bicarbonate antiporter SulP	JV46_24990	Unavailable
Primary Ion Pumps
RnfA1	Electron transport complex, RnfABCDGE type, subunit A	JV46_10780	Unavailable	H+/Na+-motive ferrodoxin:NAD+ oxidoreductase Rnf1
RnfB1	Electron transport complex, RnfABCDGE type, subunit B	JV46_10790	Unavailable	H+/Na+-motive ferrodoxin:NAD+ oxidoreductase Rnf1
RnfC1	Electron transport complex, RnfABCDGE type, subunit C	JV46_10800	Unavailable	H+/Na+-motive ferrodoxin:NAD+ oxidoreductase Rnf1
RnfD1	Electron transport complex, RnfABCDGE type, subunit D	JV46_10810	Unavailable	H+/Na+-motive ferrodoxin:NAD+ oxidoreductase Rnf1
RnfG1	Electron transport complex, RnfABCDGE type, subunit G	JV46_10820	Unavailable	H+/Na+-motive ferrodoxin:NAD+ oxidoreductase Rnf1
RnfE1	Electron transport complex, RnfABCDGE type, subunit E	JV46_10830	Unavailable	H+/Na+-motive ferrodoxin:NAD+ oxidoreductase Rnf1
RnfB2	Electron transport complex, RnfBCDGEA type, subunit B	JV46_16970	Unavailable	H+/Na+-motive ferrodoxin:NAD+ oxidoreductase Rnf2
RnfB3	Electron transport complex, RnfBCDGEA type, subunit B	JV46_16960	Unavailable	H+/Na+-motive ferrodoxin:NAD+ oxidoreductase Rnf2
RnfC2	Electron transport complex, RnfBCDGEA type, subunit C	JV46_16930	Unavailable	H+/Na+-motive ferrodoxin:NAD+ oxidoreductase Rnf2
RnfD2	Electron transport complex, RnfBCDGEA type, subunit D	JV46_16920	Unavailable	H+/Na+-motive ferrodoxin:NAD+ oxidoreductase Rnf2
RnfG2	Electron transport complex, RnfBCDGEA type, subunit G	JV46_16910	Unavailable	H+/Na+-motive ferrodoxin:NAD+ oxidoreductase Rnf2
RnfE2	Electron transport complex, RnfBCDGEA type, subunit E	JV46_16900	Unavailable	H+/Na+-motive ferrodoxin:NAD+ oxidoreductase Rnf2
RnfA2	Electron transport complex, RnfBCDGEA type, subunit A	JV46_16890	Unavailable	H+/Na+-motive ferrodoxin:NAD+ oxidoreductase Rnf2
NdhA	NADH dehydrogenase, NADH:quinone oxidoreductase NdhABCDEFGHIJKLMN, subunit A	JV46_20270	1.6.5.3	H+-translocating, homologue of mitochondrial Complex I
NdhB	NADH dehydrogenase, NADH:quinone oxidoreductase NdhABCDEFGHIJKLMN, subunit B	JV46_20280	1.6.5.3	H+-translocating, homologue of mitochondrial Complex I
NdhC	NADH dehydrogenase, NADH:quinone oxidoreductase NdhABCDEFGHIJKLMN, subunit C	JV46_20290	1.6.5.3	H+-translocating, homologue of mitochondrial Complex I
NdhD	NADH dehydrogenase, NADH:quinone oxidoreductase NdhABCDEFGHIJKLMN, subunit D	JV46_20300	1.6.5.3	H+-translocating, homologue of mitochondrial Complex I
NdhE	NADH dehydrogenase, NADH:quinone oxidoreductase NdhABCDEFGHIJKLMN, subunit E	JV46_20310	1.6.5.3	H+-translocating, homologue of mitochondrial Complex I
NdhF	NADH dehydrogenase, NADH:quinone oxidoreductase NdhABCDEFGHIJKLMN, subunit F	JV46_20320	1.6.5.3	H+-translocating, homologue of mitochondrial Complex I
NdhG	NADH dehydrogenase, NADH:quinone oxidoreductase NdhABCDEFGHIJKLMN, subunit G	JV46_20340	1.6.5.3	H+-translocating, homologue of mitochondrial Complex I
NdhH	NADH dehydrogenase, NADH:quinone oxidoreductase NdhABCDEFGHIJKLMN, subunit H	JV46_20350	1.6.5.3	H+-translocating, homologue of mitochondrial Complex I
NdhI	NADH dehydrogenase, NADH:quinone oxidoreductase NdhABCDEFGHIJKLMN, subunit I	JV46_20360	1.6.5.3	H+-translocating, homologue of mitochondrial Complex I
NdhJ	NADH dehydrogenase, NADH:quinone oxidoreductase NdhABCDEFGHIJKLMN, subunit J	JV46_20370	1.6.5.3	H+-translocating, homologue of mitochondrial Complex I
NdhK	NADH dehydrogenase, NADH:quinone oxidoreductase NdhABCDEFGHIJKLMN, subunit K	JV46_20380	1.6.5.3	H+-translocating, homologue of mitochondrial Complex I
NdhL	NADH dehydrogenase, NADH:quinone oxidoreductase NdhABCDEFGHIJKLMN, subunit L	JV46_20390	1.6.5.3	H+-translocating, homologue of mitochondrial Complex I
NdhM	NADH dehydrogenase, NADH:quinone oxidoreductase NdhABCDEFGHIJKLMN, subunit M	JV46_20400	1.6.5.3	H+-translocating, homologue of mitochondrial Complex I
NdhN	NADH dehydrogenase, NADH:quinone oxidoreductase NdhABCDEFGHIJKLMN, subunit N	JV46_20410	1.6.5.3	H+-translocating, homologue of mitochondrial Complex I
Hydrogenases
HupS	[Ni-Fe]-uptake hydrogenase HupSL, subunit S	JV46_26680	1.12.5.1	Quinone-reducing [Ni-Fe]-hydrogenase
HupL	[Ni-Fe]-uptake hydrogenase HupSL, subunit L	JV46_26720	1.12.5.1	Quinone-reducing [Ni-Fe]-hydrogenase
Hox2F	Bidirectional hydrogenase H2FUYH, subunit 2F	JV46_10640	1.12.1.2	Reversible NAD+-reducing [Ni-Fe]-hydrogenase
Hox2U	Bidirectional hydrogenase H2FUYH, subunit 2U	JV46_10650	1.12.1.2	Reversible NAD+-reducing [Ni-Fe]-hydrogenase
Hox2Y	Bidirectional hydrogenase H2FUYH, subunit 2Y	JV46_10660	1.12.1.2	Reversible NAD+-reducing [Ni-Fe]-hydrogenase
Hox2H	Bidirectional hydrogenase H2FUYH, subunit 2H	JV46_10670	1.12.1.2	Reversible NAD+-reducing [Ni-Fe]-hydrogenase
Hox2W	Maturation protease of Hox2H, How2W	JV46_10680	Unavailable
NqrA	Na+-translocating NADH:ubiquinone oxidoreductase NqrABCDEF, subunit A	JV46_13720	1.6.5.8
NrqB	Na+-translocating NADH:ubiquinone oxidoreductase NqrABCDEF, subunit B	JV46_13710	1.6.5.8
NqrC	Na+-translocating NADH:ubiquinone oxidoreductase NqrABCDEF, subunit C	JV46_13700	1.6.5.8
NqrD	Na+-translocating NADH:ubiquinone oxidoreductase NqrABCDEF, subunit D	JV46_13690	1.6.5.8
NqrE	Na+-translocating NADH:ubiquinone oxidoreductase NqrABCDEF, subunit E	JV46_13680	1.6.5.8
NqrF	Na+-translocating NADH:ubiquinone oxidoreductase NqrABCDEF, subunit F	JV46_13670	1.6.5.8
OadG	Na+-translocating oxaloacetate decarboxylase OadGAB, subunit G	JV46_14870	4.1.1.3
OadA	Na+-translocating oxaloacetate decarboxylase OadGAB, subunit A	JV46_14860	4.1.1.3
OadB1	Na+-translocating oxaloacetate decarboxylase OadGAB, subunit B1	JV46_14850	4.1.1.3
OadB2	Na+-translocating oxaloacetate decarboxylase OadGAB, subunit B2	JV46_14840	4.1.1.3
Quinone Reductases
FdoG	Formate dehydrogenase-O FdoGHI, subunit G	JV46_19080	1.2.1.2
FdoH	Formate dehydrogenase-O FdoGHI, subunit H	JV46_19090	1.2.1.2
FdoI	Formate dehydrogenase-O FdoGHI, subunit I	JV46_19100	1.2.1.2
Quinone Oxidases
QcoA	Quinol:cytochrome-c oxidoreductase bc1, subunit A	JV46_24140	1.10.2.2	Homologue of mitochondrial Complex III
QcoB	Quinol:cytochrome-c oxidoreductase bc1, subunit B	JV46_24170	1.10.2.2	Homologue of mitochondrial Complex III
QcoC	Quinol:cytochrome-c oxidoreductase bc1, subunit C	JV46_24180	1.10.2.2	Homologue of mitochondrial Complex III
Terminal reductases
CcoN	cbb3-type cytochrome c oxidase CooNOQP, subunit N	JV46_10130	1.9.3.1
CcoO	cbb3-type cytochrome c oxidase CooNOQP, subunit O	JV46_10150	1.9.3.1
CcoQ	cbb3-type cytochrome c oxidase CooNOQP, subunit Q	JV46_10160	1.9.3.1
CcoP	cbb3-type cytochrome c oxidase CooNOQP, subunit P	JV46_10170	1.9.3.1
CoxA	aa3-type cytochrome c oxidase CoxAB - subunit A	JV46_24840	1.9.3.1
CoxB	aa3-type cytochrome c oxidase CoxAB - subunit B	JV46_24930	1.9.3.1
CydA	ba3-type cytochrome c oxidase CydAB - subunit A	JV46_05320	1.9.3.1
CydB	ba3-type cytochrome c oxidase CydAB - subunit B	JV46_05330	1.9.3.1
DmsA	Dimethylsulfoxide reductase DmsABC, subunit A	JV46_27580	1.8.5.3	Anaerobic dehydrogenases, selenocysteine-containing
DmsB	Dimethylsulfoxide reductase DmsABC, subunit B	JV46_27590	1.8.5.3
DmsC	Dimethylsulfoxide reductase DmsABC, subunit C	JV46_27600	1.8.5.3	Anchor subunit
NapF	Periplasmic nitrate reductase napFDAGHBC, subunit F	JV46_19590	1.7.99.4
NapD	Periplasmic nitrate reductase napFDAGHBC, subunit D	JV46_19600	1.7.99.4
NapA	Periplasmic nitrate reductase napFDAGHBC, subunit A	JV46_19610	1.7.99.4
NapG	Periplasmic nitrate reductase napFDAGHBC, subunit G	JV46_19620	1.7.99.4
NapH	Periplasmic nitrate reductase napFDAGHBC, subunit H	JV46_19630	1.7.99.4
NapB	Periplasmic nitrate reductase napFDAGHBC, subunit B	JV46_19640	1.7.99.4
NapC	Periplasmic nitrate reductase napFDAGHBC, subunit C	JV46_19650	1.7.99.4
NirB	Assimilatory nitrite reductase, subunit B, large	JV46_10450	1.7.1.4
NirD	Assimilatory nitrite reductase, subunit D, small	JV46_10460	1.7.1.4
Mrp Antiporter
MrpE	Na+:H+ antiporter MrpEFGBBCDD, subunit E	JV46_13210	Unavailable
MrpF	Na+:H+ antiporter MrpEFGBBCDD, subunit F	JV46_13200	Unavailable
MrpG	Na+:H+ antiporter MrpEFGBBCDD, subunit G	JV46_13190	Unavailable
MrpB1	Na+:H+ antiporter MrpEFGBBCDD, subunit B1	JV46_13180	Unavailable
MrpB2	Na+:H+ antiporter MrpEFGBBCDD, subunit B2	JV46_13170	Unavailable
MrpC	Na+:H+ antiporter MrpEFGBBCDD, subunit C	JV46_13160	Unavailable
MrpD1	Na+:H+ antiporter MrpEFGBBCDD, subunit D1	JV46_13140	Unavailable
MrpD2	Na+:H+ antiporter MrpEFGBBCDD, subunit D2	JV46_13120	Unavailable
ATP Synthases
Atpf0I	F0F1-type ATP synthase, F0 subunit I	JV46_17360	3.6.3.14
Atpf0A	F0F1-type ATP synthase, F0 subunit A	JV46_17370	3.6.3.14	Stator subunit
Atpf0C	F0F1-type ATP synthase, F0 subunit C	JV46_17380	3.6.3.14	Rotor subunit
Atpf0B	F0F1-type ATP synthase, F0 subunit B	JV46_17390	3.6.3.14	Stator subunit
Atpf1D	F0F1-type ATP synthase, F1 subunit delta	JV46_17400	3.6.3.14
Atpf1A	F0F1-type ATP synthase, F1 subunit alpha	JV46_17410	3.6.3.14
Atpf1G	F0F1-type ATP synthase, F1 subunit gamma	JV46_17420	3.6.3.14
Atpf1B	F0F1-type ATP synthase, F1 subunit beta	JV46_17430	3.6.3.14
Atpf1E	F0F1-type ATP synthase, F1 subunit epsilon	JV46_17450	3.6.3.14
AtpA0D	A0A1-type ATP synthase, A0 subunit D	JV46_14270	3.6.3.15
AtpA0B	A0A1-type ATP synthase, A0 subunit B	JV46_14280	3.6.3.15
AtpA0A	A0A1-type ATP synthase, A0 subunit A	JV46_14290	3.6.3.15
AtpA0F	A0A1-type ATP synthase, A0 subunit F	JV46_14310	3.6.3.15
AtpA1K	A0A1-type ATP synthase, A1 subunit K	JV46_14320	3.6.3.15	Rotor subunit
AtpA0I	A0A1-type ATP synthase, A1 subunit I	JV46_14330	3.6.3.15	Stator subunit
Type IV Pilus
PilA1	Type IV pilus assembly major pilin protein PilA1	JV46_15650	Unavailable	Major pilin
PilA2	Type IV pilus assembly major pilin protein PilA2	JV46_15660	Unavailable	Prepilin-type N-terminal cleavage/methylation domain
PilB	Type IV pilus assembly major pilin protein PilB	JV46_21670	Unavailable	ATPase
PilC	Type IV pilus assembly major pilin protein PilC	JV46_21680	Unavailable
PilD	Type IV pilus assembly major pilin protein PilD	JV46_21690	3.4.23.43	Prepilin peptidase
PilE1	Type IV pilus prepilin-type N-terminal cleavage PilE1	JV46_13730	Unavailable	Methylation domain
PilY1	Type IV pilus assembly tip-associated adhesin PilY1-like protein PilY1	JV46_13740	Unavailable
PilX	Type IV pilus assembly protein PilX	JV46_13810	Unavailable
PilW	Type IV pilus assembly protein PilW	JV46_13850	Unavailable
PilV	Type IV pilus modification protein PilV	JV46_13890	Unavailable
PilE2	Type IV pilus prepilin-type N-terminal cleavage/methylation domain PilE2	JV46_25290	Unavailable	Methylation domain
PilX	Type IV pilus assembly protein PilX	JV46_25310	Unavailable
PilW	Type IV pilus assembly protein PilW	JV46_25320	Unavailable
FimU	Type IV pilus pilin protein FimU	JV46_25330	Unavailable
PilP	Type IV pilus assembly protein PilP	JV46_23590	Unavailable
PilQ	Type IV pilus secretin protein PilQ	JV46_23600	Unavailable
PilU	Type IV pilus assembly protein PilU	JV46_21550	Unavailable	ATPase
Calvin Cycle
CbbL	ribulose 1,5-bisphosphate carboxylase large subunit CbbL	JV46_07630	4.1.1.39
CbbS	ribulose 1,5-bisphosphate carboxylase small subunit CbbS	JV46_07620	4.1.1.39
CbbP	Phosphoribulokinase	JV46_10890	2.7.1.19
TK	Transketolase	JV46_03550	2.2.1.1
RPE	Ribulose-phosphate 3-epimerase	JV46_16690	5.1.3.1
RPI	Ribose 5-phosphate isomerase	JV46_17960	5.3.1.6
Glyconeogenesis
PpsA	Phosphoenolpyruvate synthase	JV46_19560	2.7.9.2
GapB	Glyceraldehyde-3-phosphate dehydrogenase GapB	JV46_03540	1.2.1.12
PK	Pyruvate kinase	JV46_03510	2.7.1.40
Polyglucose biosynthesis
PGM1	Phosphoglucomutase 1	JV46_12920	5.4.2.2
UDP	UDP-glucose pyrophosphorylase	JV46_24670	2.7.7.9
GS	Glycogen synthases, ADP-glucose type	JV46_06580	2.4.1.21
GBE	Glycogen branching enzyme	JV46_06590	2.4.1.18
GT	4-alpha-glucanotransferase	JV46_06600	2.4.1.25
PYGL	Glycogen phosphorylase	JV46_06570	2.4.1.1
Glycolysis
GK	Glucokinase	JV46_10890	2.7.1.19
GPI	Glucose-6-phosphate isomerase	JV46_18220	5.3.1.9
PPi-PFK	Pyrophosphate-dependent phosphofructokinase	JV46_23230	2.7.1.90
FBPA	Fructose-bisphosphate aldolase	JV46_03500	4.1.2.13
TPI	Triosephosphate isomerase	JV46_20250	5.3.1.1
GapA	Glyceraldehyde-3-phosphate dehydrogenase GapA	JV46_25990	1.2.1.12
PGK	Phosphoglycerate kinase	JV46_03520	2.7.2.3
PGM2	Phosphoglycerate mutase 2	JV46_23670	5.4.2.1
Eno	Enolase	JV46_21020	4.2.1.11
PK	Pyruvate kinase	JV46_03510	2.7.1.40
PDH1	Pyruvate dehydrogenase 1	JV46_14530	2.3.1.12
PDH2	Pyruvate dehydrogenase 2	JV46_14520	2.3.1.12
TCA Cycle
CS	Citrate synthase	JV46_23370	2.3.3.1
ACO1	Aconitase 1	JV46_20010	4.2.1.3
ACO2	Aconitase 2	JV46_12860	4.2.1.3
ICD	Isocitrate dehydrogenase	JV46_14480	1.1.1.42
OGDH	2-oxoglutarate dehydrogenase	JV46_13970	1.8.1.4
SCS1	Succinyl-CoA synthetase 1	JV46_15630	6.2.1.5
SCS2	Succinyl-CoA synthetase 2	JV46_15640	6.2.1.5
SdhC	Succinate dehydrogenase ShdCDAB, subunit C	JV46_18230	1.3.5.1	Homologue of mitochondrial Complex II
ShdD	Succinate dehydrogenase ShdCDAB, subunit D	JV46_18260	1.3.5.1	Homologue of mitochondrial Complex II
SdhA	Succinate dehydrogenase ShdCDAB, subunit A	JV46_18270	1.3.5.1	Homologue of mitochondrial Complex II
SdhB	Succinate dehydrogenase ShdCDAB, subunit B	JV46_18420	1.3.5.1	Homologue of mitochondrial Complex II
FumC	Fumarase	JV46_13940	4.2.1.2
Mqo	Malate:quinone oxidoreductase Mqo	JV46_27010	1.1.5.4
Glyoxylate Cycle
ICL	Isocitrate lyase	JV46_21990	4.1.3.1
MLS	Alanine-glyoxylate aminotransferase	JV46_07950	2.6.1.44
ME	Malic enzyme	JV46_23450	1.1.1.40
Fatty Acid Biosynthesis (FAB)
FabF	3-ketoacyl-ACP synthase II	JV46_14750	2.3.1.179
PlsX	Phosphate:acyl-[ACP] acyltransferase	JV46_14800	2.3.1.15
Acc1	Acetyl-CoA carboxylase 1	JV46_14890	6.4.1.2
Acc2	Acetyl-CoA carboxylase 2	JV46_09790	6.4.1.2
Acc3	Acetyl-CoA carboxylase 3	JV46_26480	6.4.1.2
FabH	3-ketoacyl-ACP synthase III	JV46_14790	2.3.1.180
FabG	3-ketoacyl-ACP reductase	JV46_14770	1.1.1.100
ACP	Acyl-carrier protein	JV46_14760	Unavailable
FabA	3-hydroxyacyl-[ACP] dehydratase	JV46_14940	Unavailable
FebI	Enoyl-ACP reductase [NADH]	JV46_13910	1.3.1.9
FebZ	3-hydroxydecanoyl-[ACP] dehydratase	JV46_09760	4.2.1.60
FabD	Malonyl CoA-ACP transacylase	JV46_14780	2.3.1.39
Phospholipid synthesis
PlsB	G3P-acyltransferase	JV46_25110	2.3.1.15
CdsA	CDP-diglyceride synthetase	JV46_15020	2.7.7.41
PssA	Phosphatidylserine synthase	JV46_19530	4.1.1.65
Psd	Phosphatidylserine decarboxylase	JV46_07980	4.1.1.65
PlsC	1-acyl-G3P-acyltransferase	JV46_23260	2.3.1.51
Non-mevalonate Pathway
Dxs	1-Deoxy-D-xylulose 5-phosphate synthase	JV46_27320	2.2.1.7
IspC	1-Deoxy-D-xylulose 5-phosphate reductoisomerase	JV46_15010	1.1.1.267
IspD	4-diphosphocytidyl 2-C-methyl D-erythritol synthase	JV46_15020	2.7.7.41
IspE	4-diphosphocytidyl 2-C-methyl D-erythritol kinase	JV46_16240	2.7.1.148
IspF	2C-methyl D-erythritol 2,4-cyclodiphosphate synthase	JV46_21050	4.6.1.12
IspG	4-hydroxy 3-methylbut 2-enyl diphosphate synthase	JV46_06430	1.17.4.3
IspH	4-hydroxy 3-methylbut 2-enyl diphosphate reductase	JV46_25680	1.17.1.2
HMG-CoA reductase pathway
GGGPPS	Geranylgeranyl pyrophosphate synthase	JV46_09930	2.5.1.30
FPPS	Farnesyl-pyrophosphate synthase	JV46_26060	2.5.1.10
Cell Wall Biosynthesis
GlmU	Glucosamine-1-phosphate N-acetyltransferase GlmU	JV46_17460	2.3.1.157	UDP-N-acetylglucosamine pyrophosphorylase (EC 2.7.7.23)
MurA	MurABCDE, subunit A - UDP-N-acetylglucosamine 1-carboxyvinyltransferase	JV46_15790	2.5.1.7
MurB	MurABCDE, subunit B - UDP-N-acetylmuramate dehydrogenase	JV46_15800	1.1.1.158
MurC	MurABCDE, subunit C - UDP-N-acetylmuramate-L-alanine ligase	JV46_15810	6.3.2.8
MurD	MurABCDE, subunit D - UDP-N-acetylmuramoylalanine-D-glutamate ligase	JV46_15850	6.3.2.9
MurE	MurABCDE, subunit E - UDP-N-acetylmuramoyl-L-alanyl-D-glutamate:(L)-meso-2,6-diaminoheptan edioate gamma-ligase (ADP-forming)	JV46_15890	6.3.2.13
Ddl	D-alanine--D-alanine ligase Ddl	JV46_15790	6.3.2.4
MurF	UDP-N-acetylmuramoyl-tripeptide-D-alanyl-D-alanine ligase	JV46_15880	6.3.2.10
MraY	UDP-N-acetylmuramyl pentapeptide phosphotransferase	JV46_13470	2.7.8.13	UDP-N-acetylglucosamine-1-phosphate transferase
MurG	UDP-N-acetylglucosamine--N-acetylmuramyl-(pentapeptide)	JV46_15830	2.4.1.227	Pyrophosphoryl-undecaprenol N-acetylglucosamine transferase
MtgA	Monofunctional biosynthetic peptidoglycan transglycosylase	JV46_19010	2.4.1.-
MrcA	Penicillin-binding protein 1A	JV46_23660	2.4.1.-
MrcB	Penicillin-binding protein 1B	JV46_27250	2.4.1.129
MrdA	Penicillin-binding protein 2	JV46_11130	2.4.1.129
PbpB	Penicillin-binding protein 2	JV46_15900	2.4.1.129	Cell division protein FtsI
DacA	Penicillin-binding protein 6	JV46_11170	3.4.16.4	Serine peptidase. MEROPS family S11
DacB	D-alanyl-D-alanine carboxypeptidase	JV46_16060	3.4.16.4	Penicillin-binding protein 4
MviN	Integral membrane protein MviN	JV46_26370	Unavailable
KpsF	KpsF family protein	JV46_14380	Unavailable	GutQ
KdsA	3-deoxy-8-phosphooctulonate synthase	JV46_21010	2.5.1.55
KdsB	3-deoxy-manno-octulosonate cytidylyltransferase	JV46_20860	2.7.7.38
LpxA	Acyl-[acyl-carrier-protein]--UDP-N-acetylglucosamine O-acyltransferase	JV46_14930	2.3.1.129
LpxC	UDP-3-O-[3-hydroxymyristoyl] N-acetylglucosamine deacetylase	JV46_15720	3.5.1.108
LpxD	UDP-3-O-[3-hydroxymyristoyl] glucosamine N-acyltransferase	JV46_14950	2.3.1.191
LpxH	UDP-2,3-diacylglucosamine hydrolase	JV46_10860	3.6.1.54
LpxB	Lipid-A-disaccharide synthase	JV46_14920	2.4.1.182
LpxK	Tetraacyldisaccharide 4'-kinase	JV46_20840	2.7.1.130
KdtA	3-deoxy-D-manno-octulosonic-acid transferase	JV46_29080	Unavailable
HtrB	Lipid A biosynthesis lauroyl/palmitoleoyl acyltransferase	JV46_23880	2.3.1.-
MsbB	Lauroyl/myristoyl acyltransferase	JV46_27370	2.3.1.-
Taurine Synthesis
TauD	Taurine dioxygenase	JV46_12240	1.14.11.17
ABC Transporters
YadH	ABC-type polysaccharide/polyol phosphate export systems YadHG, subunit H	JV46_14430	Unavailable	Permease component
YadG	ABC-type polysaccharide/polyol phosphate export systems YadHG, subunit G	JV46_14440	Unavailable	ATPase component
MdlB	ABC-type multidrug transport system MdlB	JV46_11990	Unavailable	ATPase and permease components
MacA	RND family efflux transporter MacAB, subunit A	JV46_04810	Unavailable	MFP subunit
MacB	RND family efflux transporter MacAB, subunit B	JV46_04780	Unavailable	ATPase and permease components
SalX	ABC-type antimicrobial peptide transport system SalXY, subunit X	JV46_04800	Unavailable	ATPase component
SalY	ABC-type antimicrobial peptide transport system SalXY, subunit Y	JV46_04790	Unavailable	Permease component
Ttg2A	ABC-type transport system involved in resistance to organic solvents Ttg2ACD, subunit A	JV46_19850	Unavailable	ATPase component
Ttg2C	ABC-type transport system involved in resistance to organic solvents Ttg2ACD, subunit C	JV46_19860	Unavailable	Periplasmic component
Ttg2D	ABC-type transport system involved in resistance to organic solvents Ttg2ACD, subunit D	JV46_16460	Unavailable	Auxiliary component
CcmA	ABC-typeheme exporter protein CcmABCD, subunit A	JV46_18340	Unavailable	ATPase component
CcmB	ABC-type heme exporter protein CcmABCD, subunit B	JV46_18350	Unavailable
CcmC	ABC-type heme exporter protein CcmABCD, subunit C	JV46_18360	Unavailable
CcmD	ABC-type heme exporter protein CcmABCD, subunit D	JV46_18370	Unavailable
DppC	ABC-type oligopeptide transport systems DppCBBAF, subunit C	JV46_03680	Unavailable	Permease component
DppB1	ABC-type oligopeptide transport systems DppCBBAF, subunit B1	JV46_03740	Unavailable	Permease component
DppB2	ABC-type oligopeptide transport systems DppCBBAF, subunit B2	JV46_03790	Unavailable	Permease component
DppA	ABC-type oligopeptide transport systems DppCBBAF, subunit A	JV46_03890	Unavailable	Periplasmic component
DppF	ABC-type oligopeptide transport systems DppCBBAF, subunit F	JV46_20940	Unavailable	ATPase component
SmoK	ABC-type sorbitol//mannitol transporter SmoKGFEm subunit K	JV46_03940	Unavailable	ATPase component
SmoG	ABC-type sorbitol//mannitol transporter SmoKGFEm subunit G	JV46_03950	Unavailable
SmoF	ABC-type sorbitol//mannitol transporter SmoKGFEm subunit F	JV46_03960	Unavailable
SmoE	ABC-type sorbitol//mannitol transporter SmoKGFEm subunit E	JV46_03970	Unavailable
LivK	ABC-type amino acid/amide transporter LivKHMG, subunit K	JV46_04880	3.A.1.4.-	Substrate-binding protein
LivH	ABC-type amino acid/amide transporter LivKHMG, subunit H	JV46_04870	3.A.1.4.-	Membrane protein 1
LivM	ABC-type amino acid/amide transporter LivKHMG, subunit M	JV46_04860	3.A.1.4.-	Membrane protein 2
LivG	ABC-type amino acid/amide transporter LivKHMG, subunit G	JV46_04850	3.A.1.4.-	ATP-binding protein 1
LivF	ABC-type amino acid/amide transporter LivKHMG, subunit F	JV46_04840	3.A.1.4.-	ATP-binding protein 2
AapJ	ABC-type amino acid transporter AapJQMP, subunit J	JV46_28250	3.A.1.4.-	Substrate-binding protein
AapQ	ABC-type amino acid transporter AapJQMP, subunit Q	JV46_28260	3.A.1.4.-	Membrane protein 1
AapM	ABC-type amino acid transporter AapJQMP, subunit M	JV46_28270	3.A.1.4.-	Membrane protein 2
AapP	ABC-type amino acid transporter AapJQMP, subunit P	JV46_28280	3.A.1.4.-	ATPase component
TauA	ABC-type taurine transporter TauACB, subunit A	JV46_26820	3.6.3.36	Periplasmic component
TauC	ABC-type taurine transporter TauACB, subunit C	JV46_26830	3.6.3.36	Permease component
TauB	ABC-type taurine transporter TauACB, subunit B	JV46_26850	3.6.3.36	ATPase component
UrtA	ABC-type urea transporter UrtABCDE, subunit A	JV46_28500	Unavailable	Urea binding protein
UrtB	ABC-type urea transporter UrtABCDE, subunit B	JV46_28510	Unavailable	Permease component
UrtC	ABC-type urea transporter UrtABCDE, subunit C	JV46_28520	Unavailable	Permease component
UrtD	ABC-type urea transporter UrtABCDE, subunit D	JV46_28530	Unavailable	ATPase component
UrtE	ABC-type urea transporter UrtABCDE, subunit E	JV46_28540	Unavailable	ATPase component
TupC	ABC-type cobalamin/Fe3+-siderophor transporter TupCBA, subunit C	JV46_12830	Unavailable	ATPase component
TupB	ABC-type cobalamin/Fe3+-siderophor transporter TupCBA, subunit B	JV46_12840	Unavailable	Periplasmic component
TupA	ABC-type cobalamin/Fe3+-siderophor transporter TupCBA, subunit A	JV46_12850	Unavailable	Permease component
PstB	ABC-type phosphate transporter PstBACS, subunit B	JV46_16720	3.A.1.7.1	ATPase component
PstA	ABC-type phosphate transporter PstBACS, subunit A	JV46_16730	3.A.1.7.1	Permease component
PstC	ABC-type phosphate transporter PstBACS, subunit C	JV46_16740	3.A.1.7.1	Membrane protein 1
PstS1	ABC-type phosphate transporter PstBACS, subunit S1	JV46_16750	3.A.1.7.1	Substrate-binding protein
PstS2	ABC-type phosphate transporter PstBACS, subunit S2	JV46_05400	3.A.1.7.1	Periplasmic component
ModC	ABC-type molybdenum transporter ModCBA, subunit C	JV46_17050	Unavailable	ATPase component
ModB	ABC-type molybdenum transporter ModCBA, subunit B	JV46_17060	Unavailable	Permease component
ModA1	ABC-type molybdenum transporter ModCBA, subunit A1	JV46_17070	Unavailable	Periplasmic molybdate-binding protein
ModA2	ABC-type molybdenum transporter ModCBA, subunit A2	JV46_27160	Unavailable	Periplasmic molybdate-binding protein
ZnuB	ABC-type Mn2+/Zn2+ transporter ZnuBCA, subunit B	JV46_05790	Unavailable	Permease component
ZnuC	ABC-type Mn2+/Zn2+ transporter ZnuBCA, subunit C	JV46_05800	Unavailable	ATPase component
ZnuA	ABC-type Mn2+/Zn2+ transporter ZnuBCA, subunit A	JV46_05810	Unavailable	Periplasmic component
FhuD	ABC-type hemin transporter FhuDBC, subunit D	JV46_07880	3.6.3.34	Periplasmic component
FhuB	ABC-type hemin transporter FhuDBC, subunit B	JV46_12940	3.6.3.34	Permease component
FhuC	ABC-type hemin transporter FhuDBC, subunit C	JV46_12930	3.6.3.34	ATPase component
AfuC	ABC-type spermidine/putrescine transporter AfuCBA, subunit C	JV46_11970	3.6.3.30	ATPase component
AfuB	ABC-type spermidine/putrescine transporter AfuCBA, subunit B	JV46_11980	3.6.3.30	Permease component
AfuA	ABC-type spermidine/putrescine transporter AfuCBA, subunit A	JV46_12000	3.6.3.30	Periplasmic component
Porins
PhoE	Outer membrane protein PhoE	JV46_26360	Unavailable	Porin
OmpA1	Outer membrane protein OmpA1	JV46_21440	Unavailable	Peptidoglycan-associated (lipo)protein
OmpA2	Outer membrane protein OmpA2	JV46_16990	Unavailable	Peptidoglycan-associated (lipo)protein
OmpC	Outer membrane protein OmpC	JV46_22220	Unavailable	Porin
Ion Chanels
EriC	Chloride channel protein EriC	JV46_16700	Unavailable
AmtB1	ammonium transporter AmtB1	JV46_23120	Unavailable
AmtB2	ammonium transporter AmtB2	JV46_19350	Unavailable
Feo Transporter
FeoA	Ferrous iron (Fe2+) transporter FeoAB, subunit A	JV46_09850	Unavailable
FeoB	Ferrous iron (Fe2+) transporter FeoAB, subunit B	JV46_09860	Unavailable
P-Type ATPases
ActP	P-type probable sodium:solute symporter ActP	JV46_13540	Unavailable	VC_2705 subfamily
CopA1	P-type copper/silver transporter CopA1	JV46_20160	Unavailable	ATPase component
CopA2	P-type copper/silver transporter CopA2	JV46_28240	Unavailable	ATPase component
ZntA	P-type heavy metal transporter ZntA	JV46_05290	Unavailable	ATPase component
MgtA	P-type magnesium transporter MtgA	JV46_26960	Unavailable	ATPase component
Sec System
SecA	Protein translocase SecABDEFGY-YidC-YajC-Ffh-FtsY, subunit A	JV46_15700	Unavailable
SecB	Protein translocase SecABDEFGY-YidC-YajC-Ffh-FtsY, subunit B	JV46_23180	Unavailable
SecD	Protein translocase SecABDEFGY-YidC-YajC-Ffh-FtsY, subunit D	JV46_03750	Unavailable
SecE	Protein translocase SecABDEFGY-YidC-YajC-Ffh-FtsY, subunit E	JV46_16180	Unavailable
SecF	Protein translocase SecABDEFGY-YidC-YajC-Ffh-FtsY, subunit F	JV46_03730	Unavailable
SecG	Protein translocase SecABDEFGY-YidC-YajC-Ffh-FtsY, subunit G	JV46_20260	Unavailable
SecY	Protein translocase SecABDEFGY-YidC-YajC-Ffh-FtsY, subunit Y	JV46_07170	Unavailable
YidC	Protein translocase SecABDEFGY-YidC-YajC-Ffh-FtsY, subunit YidC	JV46_17160	Unavailable
YajC	Protein translocase SecABDEFGY-YidC-YajC-Ffh-FtsY, subunit YajC	JV46_03760	Unavailable
Ffh	Protein translocase SecABDEFGY-YidC-YajC-Ffh-FtsY, subunit Ffh	JV46_04040	Unavailable	Signal recognition particle
FtsY	Protein translocase SecABDEFGY-YidC-YajC-Ffh-FtsY, subunit FtsY	JV46_25480	Unavailable	Signal recognition particle-docking protei
Tat System
TatA	Twin arginine-targeting protein translocase TatABC, subunit A	JV46_18620	Unavailable
TatB	Twin arginine-targeting protein translocase TatABC, subunit B	JV46_18630	Unavailable
TatC	Twin arginine-targeting protein translocase TatABC, subunit C	JV46_18640	Unavailable
Type II Sectretion System
GspC	Type II protein secretion system GspDSCFGHIJKLMEO, subunit C	JV46_18850	Unavailable	Integral inner membrane protein
GspD	Type II protein secretion system GspDSCFGHIJKLMEO, subunit D	JV46_18860	Unavailable	Secretin outer membrane protein
GspE1	Type II protein secretion system GspDSCFGHIJKLMEO, subunit E1	JV46_18870	Unavailable	NBD
GspE2	Type II protein secretion system GspDSCFGHIJKLMEO, subunit E2	JV46_18880	Unavailable	NBD
GspF	Type II protein secretion system GspDSCFGHIJKLMEO, subunit F	JV46_18890	Unavailable	Integral membrane protein
GspG	Type II protein secretion system GspDSCFGHIJKLMEO, subunit G	JV46_18910	Unavailable	Integral membrane protein
GspH	Type II protein secretion system GspDSCFGHIJKLMEO, subunit H	JV46_18920	Unavailable	Integral membrane protein
GspI	Type II protein secretion system GspDSCFGHIJKLMEO, subunit I	JV46_18930	Unavailable	Integral membrane protein
GspJ	Type II protein secretion system GspDSCFGHIJKLMEO, subunit J	JV46_18940	Unavailable	Integral membrane protein
GspK	Type II protein secretion system GspDSCFGHIJKLMEO, subunit K	JV46_18950	Unavailable	Integral membrane protein
GspL	Type II protein secretion system GspDSCFGHIJKLMEO, subunit L	JV46_18960	Unavailable	Integral membrane protein
GspM	Type II protein secretion system GspDSCFGHIJKLMEO, subunit M	JV46_18970	Unavailable	Integral membrane protein
GspN	Type II protein secretion system GspDSCFGHIJKLMEO, subunit N	JV46_18980	Unavailable
GspO	Type II protein secretion system GspDSCFGHIJKLMEO, subunit O	JV46_21690	Unavailable	PilD
Long-chain Farry Acid Transporter
FadL	Long-chain fatty acid transporter FadLD, subunit L	JV46_22000	Unavailable
FadD	Long-chain fatty acid transporter FadLD, subunit D	JV46_11770	Unavailable
Tol System
TolQ	Cell division and transport-associated protein TolQ (TC 2.C.1.2.1)	JV46_27660	Unavailable
TolR	Biopolymer transport protein	JV46_27670	Unavailable
TolA	TolA protein	JV46_27680	Unavailable
TolB	tol-pal system beta propeller repeat protein TolB	JV46_27690	Unavailable
TonB Complex
ExbB1	Biopolymer transport protein ExbBD, subunit B1	JV46_20820	Unavailable
ExbB2	Biopolymer transport protein ExbBD, subunit B2	JV46_08350	Unavailable
ExbD1	Biopolymer transport protein ExbBD, subunit D1	JV46_20830	Unavailable
ExbD2	Biopolymer transport protein ExbBD, subunit D2	JV46_08360	Unavailable
TonB1	Outer membrane transport energization protein TonB1	JV46_15870	Unavailable
TonB2	Outer membrane transport energization protein TonB2	JV46_08370	Unavailable
BtuB	Outer membrane cobalamin receptor protein BtuB	JV46_25710	Unavailable
Multidrug Efflux Pump
AcrA1	Multidrug efflux pump AcrAB, subunit A1	JV46_09130	Unavailable	MFP subunit
AcrB1	Multidrug efflux pump AcrAB, subunit B1	JV46_09140	Unavailable
AcrA2	Multidrug efflux pump AcrAB, subunit A2	JV46_11370	Unavailable	MFP subunit
AcrB2	Multidrug efflux pump AcrAB, subunit B2	JV46_07710	Unavailable
AcrB3	Multidrug efflux pump AcrAB, subunit B3	JV46_03460	Unavailable
AcrA3	Multidrug efflux pump AcrAB, subunit A3	JV46_03470	Unavailable	MFP subunit
AcrA4	Multidrug efflux pump AcrAB, subunit A4	JV46_21950	Unavailable	MFP subunit
AcrB4	Multidrug efflux pump AcrAB, subunit B4	JV46_21960	Unavailable
AcrB5	Multidrug efflux pump AcrAB, subunit B5	JV46_12380	Unavailable
AcrA5	Multidrug efflux pump AcrAB, subunit A5	JV46_12390	Unavailable	MFP subunit
AcrB6	Multidrug efflux pump AcrAB, subunit B6	JV46_13300	Unavailable
AcrA6	Multidrug efflux pump AcrAB, subunit A6	JV46_13310	Unavailable	MFP subunit
AcrB7	Multidrug efflux pump AcrAB, subunit B7	JV46_26640	Unavailable
AcrA7	Multidrug efflux pump AcrAB, subunit A7	JV46_22530	Unavailable	MFP subunit
TolC	Type I secretion outer membrane protein TolC	JV46_17820	Unavailable
TRAP Transporters
DctM1	TRAP-type C4-dicarboxylate transporter DctPQM, subunit M1	JV46_07020	Unavailable	Intergral membrane protein
DctQ1	TRAP-type C4-dicarboxylate transporter DctPQM, subunit Q1	JV46_07030	Unavailable	Intergral membrane protein
DctP1	TRAP-type C4-dicarboxylate transporter DctPQM, subunit P1	JV46_07040	Unavailable	Periplasmic binding protein
DctP2	TRAP-type C4-dicarboxylate transporter DctPQM, subunit P2	JV46_11320	Unavailable	Periplasmic binding protein
DctQ2	TRAP-type C4-dicarboxylate transporter DctPQM, subunit Q2	JV46_11330	Unavailable	Periplasmic binding protein
DctM2	TRAP-type C4-dicarboxylate transporter DctPQM, subunit M2	JV46_11340	Unavailable	Intergral membrane protein
DctM3	TRAP-type C4-dicarboxylate transporter DctPQM, subunit M3	JV46_12640	Unavailable	Intergral membrane protein
DctQ3	TRAP-type C4-dicarboxylate transporter DctPQM, subunit Q3	JV46_12650	Unavailable	Intergral membrane protein
DctP3	TRAP-type C4-dicarboxylate transporter DctPQM, subunit P3	JV46_12660	Unavailable	Periplasmic binding protein
DctM4	TRAP-type C4-dicarboxylate transporter DctPQM, subunit M4	JV46_14070	Unavailable	Intergral membrane protein
DctQ4	TRAP-type C4-dicarboxylate transporter DctPQM, subunit Q4	JV46_14080	Unavailable	Intergral membrane protein
DctP4	TRAP-type C4-dicarboxylate transporter DctPQM, subunit P4	JV46_14090	Unavailable	Periplasmic binding protein
DctM5	TRAP-type C4-dicarboxylate transporter DctPQM, subunit M5	JV46_25940	Unavailable	Intergral membrane protein
DctM6	TRAP-type C4-dicarboxylate transporter DctPQM, subunit M6	JV46_25950	Unavailable	Intergral membrane protein
DctQ5	TRAP-type C4-dicarboxylate transporter DctPQM, subunit Q5	JV46_25960	Unavailable	Intergral membrane protein
DctP5	TRAP-type C4-dicarboxylate transporter DctPQM, subunit P5	JV46_25970	Unavailable	Periplasmic binding protein
Secondary Trasnporters
TrkA	K+ transporter TrkAH, subunit A	JV46_29030	Unavailable	NAD-binding component
TrkH	K+ transporter TrkAH, subunit H	JV46_29040	Unavailable
CitT1	Di- and tricarboxylate transporter CitT1	JV46_03580	Unavailable
CitT2	Di- and tricarboxylate transporter CitT2	JV46_17850	Unavailable
ZupT	Divalent heavy-metal cations transporter ZupT	JV46_27760	Unavailable
MgtE	Mg2+ transporter MgtE	JV46_25230	Unavailable
NptA	Na/Pi cotransporter NptA	JV46_05390	Unavailable
KefB1	Sodium/proton antiporter KefB1	JV46_24480	Unavailable
KefB2	Sodium/proton antiporter KefB2	JV46_28430	Unavailable
KefB3	Sodium/proton antiporter KefB3	JV46_09560	Unavailable	NhaS3, CPA2 family
NhaP	Na+/H+ and K+/H+ antiporter NhaP	JV46_14160	Unavailable
LysE	Putative threonine efflux protein LysE	JV46_05240	Unavailable
FieF	Cation diffusion facilitator FieF	JV46_17540	Unavailable
