# Supplementary material for: The genome of the intracellular bacterium of the coastal bivalve, Solemya velum: a blueprint for thriving in and out of symbiosis
Source: BMC Genomics. 2014 Oct 23;15:924. doi: 10.1186/1471-2164-15-924 (PMC4287430; doi:10.1186/1471-2164-15-924)
Supplement: Supplementary file 4 — Additional file 4: Table S4: Parameters of the gene prediction software. (XLSX 39 KB) [file 12864_2014_6788_MOESM4_ESM.xlsx]

## Sheet: Sheet1
Supplementary Table S4. Parameters of the gene prediction software.
GeneMarkS
Parameter	Value	Explanation
Parameters specified:
--gcode	11
--shape	circular
--prok
Default parameters:
--order	2	Markov chain order. Default = 2
--motif	1	Default = 1
--width	6	Default = 6
--prestart	26	Length of seq. upstream of translation initiation site that includes motif. Default = 26
--identity	0.99	Identity level for termination of iterations. Default = 0.99
--maxitr	10	Maximum no of iterations. Default = 10
--fixmotif		Motif is located at a fixed position with respect to start
--offover		Overlap allowed by default
--strand		Strand to predict gene in. Default both
Prodigal
Parameters specified:
-g	11	Dranslation table. Default = 11
Default parameters:
-c		Denes not allowed to run off edges
-n		Not used hence did not bypass shine dalgarno trainer
-m		Not used hence allowed genes to be built across n’s
Glimmer
Parameters specified:
-n		No header
-t	1,15	Genes with entropy score less than 1.15 will be considered
-z	11	GenBank translation table used
-f		Consider the option g
-g	60	Minimum gene length to n nucleotides. Does not include the bases in the stop codon
-A	– ATG, GTG, TTG	Codon list default
Circular genome used, probability of all start codons considered equal
