# Supplementary material for: The genome of the intracellular bacterium of the coastal bivalve, Solemya velum: a blueprint for thriving in and out of symbiosis
Source: BMC Genomics. 2014 Oct 23;15:924. doi: 10.1186/1471-2164-15-924 (PMC4287430; doi:10.1186/1471-2164-15-924)
Supplement: Supplementary file 5 — Additional file 5: Genomic Utility for Automated Comparison (GUAC). A Python script developed to inform comparative analyses of gene content across multiple genomes. (ZIP 5 KB) [file 12864_2014_6788_MOESM5_ESM.zip]

Archive with 1 entries (1 files):
- 8987655971254236_add5.cvs
