# Supplementary material for: The genome of the intracellular bacterium of the coastal bivalve, Solemya velum: a blueprint for thriving in and out of symbiosis
Source: BMC Genomics. 2014 Oct 23;15:924. doi: 10.1186/1471-2164-15-924 (PMC4287430; doi:10.1186/1471-2164-15-924)
Supplement: Supplementary file 5 — Additional file 5: Genomic Utility for Automated Comparison (GUAC). A Python script developed to inform comparative analyses of gene content across multiple genomes. (ZIP 5 KB) [file 12864_2014_6788_MOESM5_ESM.zip › 8987655971254236_add5.cvs]

# Oleg Dmytrenko 1 August 2011

import sys
import os
import glob
import re
import shutil
import optparse

##### Functions #####

def get_aa_sequence(geneNAME, fileNAME, geneID):
	fileNAME += '.fasta'
	fileNAME.join('') # Operation for a string, not list, for list see line 144
	outputNAME = geneNAME
	outputNAME += '.fasta'
	output = ''
	output += './Gene aa sequences are here/'
	output += outputNAME
	dirname = 'Gene aa sequences are here'
	if not os.path.isdir('./' + dirname + '/'): # This part creates an output directory if it does not exhist yet.
		os.mkdir('./' + dirname + '/')
	output = open(output, 'a')
	for file in glob.iglob(fileNAME):
		found = 0
		for line in open(file):
			if (line == '\n' and found == 1):
				found = 0
				output.write('\n')
			if (('>' in line and re.search(geneID, line, re.A) != None) or found == 1):
				found = 1
				output.write(line)

gene_set = set()
def clustal_W(org, gene, id, mark):
	if id not in gene_set:
		gene_set.add(id)
		org += '.fasta'
		org.join('') # Operation for a string, not list, for list see line 144
		outputNAME = gene
		outputNAME += '.fasta'
		output = ''
		output += './Clustal analysis results/'
		output += outputNAME
		dirname = 'Clustal analysis results'
		if not os.path.isdir('./' + dirname + '/'): # This part creates an output directory if it does not exhist yet.
			os.mkdir('./' + dirname + '/')
		output = open(output, 'a')
		for file in glob.iglob(org):
			found = 0
			for line in open(file):
				if (line == '\n' and found == 1):
					found = 0
					output.write('\n')
				if '>' in line and re.search(id, line, re.A) != None:
					new_line = re.findall('>(.*)', line, re.A)
					new_new_line = ''
					new_new_line += '>'
					new_new_line += mark
					new_new_line += str(new_line[0])
					new_new_line += '\n'
					new_new_line.join('')
					found = 1
					output.write(new_new_line)
				elif found == 1:
					output.write(line)
	
def findall_genes_ID(ID): #Finds all the genes as definded in the gene ID .query file and returns a dictionary with gene ID's as keys and genome names as lists of values
	List = []
	gene_ID_list = []
	for filename in glob.iglob('*.txt'):
		for line in open(filename):
			result = re.findall('[^-a-zA-Z]' + '[\t]?' + ID + '[\t]?' + '[^-a-zA-Z]', line, re.I|re.A) # ('[^-]' + '[\t]?'+ '[^a-z]' + ID + '[\t]?' + '[^-dependent][^-regulated][^-accessory]', line, re.I|re.A)   Make it not search combinations which are part of a word
			clean_result = re.findall(ID, str(result), re.I|re.A)
			if result != []:
				mystring=clean_result[0]
				check = re.findall('\t([a-zA-Z]{3,5}\d?)\t', line, re.A)
				numbered = re.findall('\t([a-zA-Z]{3,4}[0-9])\t', line, re.A)
				if len(check) >= 1:
					if len(ID) == 3:
						newID = ID.lower()
						if newID != check[0]:
							continue
						else:
							gene_ID = re.findall('^(\d+)', line, re.A)
							gene_ID = gene_ID[0]
							gene_ID_list.append(gene_ID)
							shortfilename = filename[:-4]
							get_aa_sequence(ID, shortfilename, gene_ID)
							clustal_W(shortfilename, ID, gene_ID, '00_')
					elif len(ID) == 4:
						newID = ID[:-1].lower()+ID[-1:].capitalize()
						if newID != check[0]: #removes erroneous matches
							continue
						else:	
							gene_ID = re.findall('^(\d+)', line, re.A)
							gene_ID = gene_ID[0]
							gene_ID_list.append(gene_ID)
							shortfilename = filename[:-4]
							get_aa_sequence(ID, shortfilename, gene_ID)	
							clustal_W(shortfilename, ID, gene_ID, '00_')
					elif len(numbered) == 1:
						newID = ID[:-2].lower()+ID[-2:].capitalize()
						if newID != check[0]: #removes erroneous matches
							continue
						else:							
							gene_ID = re.findall('^(\d+)', line, re.A)
							gene_ID = gene_ID[0]
							gene_ID_list.append(gene_ID)
							shortfilename = filename[:-4]
							get_aa_sequence(ID, shortfilename, gene_ID)
							clustal_W(shortfilename, ID, gene_ID, '00_')
				elif len(check) == 0: #if gene ID is not easily identifyable
					second_search = re.findall('\t{2}([^\t]*)', line, re.I|re.A)
					third_search = re.findall(r'[^\w]([\w]{3,5}\d?)', str(second_search), re.I|re.A)
					capital = re.compile('[A-Z]', re.A)
					lower = re.compile('[a-z]', re.A)
					for item in third_search[:]: #itterates a copy of the list
						if capital.match(item, 1) != None:
							third_search.remove(item)
						elif lower.match(item, 3) != None:
							third_search.remove(item)
					if len(third_search) >= 2:
						choice = ''
						while not choice == 'y' and not choice == 'n':
							print('Does this search result correspond to the ID query', '\033[0;31m' ,ID,  '\033[1;m', '?')
							new_line = line.replace('\n', '')
							print(new_line)
							choice = input('Type y/n and press Return: ')
							print('\n')
							if choice == 'n':
								continue
							elif choice == 'y':
								gene_ID = re.findall('^(\d+)', line, re.A)
								gene_ID = gene_ID[0]
								gene_ID_list.append(gene_ID)
								shortfilename = filename[:-4]
								get_aa_sequence(ID, shortfilename, gene_ID)
								clustal_W(shortfilename, ID, gene_ID, '00_')
					else:
						gene_ID = re.findall('^(\d+)', line, re.A)
						gene_ID = gene_ID[0]
						gene_ID_list.append(gene_ID)
						shortfilename = filename[:-4]
						get_aa_sequence(ID, shortfilename, gene_ID)
						clustal_W(shortfilename, ID, gene_ID, '00_')

def find_COG(ID, file_name):
	list = ''
	count = 0
	for line in open(file_name):
		if str(ID) in line:
			if 'COG_category' in line:
				COG = []
				COG = re.findall('(\[\w\]\s\w+.+)\t\t', line, re.A)
				if COG:
					if count == 0:
						list += COG[0]
						count += 1
					elif count != 0:
						list += ', '
						list += COG[0]
	return(list)
		
def find_COG_number(ID, file_name):
	list = ''
	count = 0
	for line in open(file_name):
		if str(ID) in line:
			if 'COG' in line:
				COG_number = []
				COG_number = re.findall('(COG\d+)\t', line, re.A)
				if COG_number:
					if count == 0:
						list += COG_number[0]
						count += 1
					elif count != 0:
						list += ', '
						list += COG_number[0]
	return(list)
	
def find_name(ID, file_name):
	list = ''
	count = 0
	for line in open(file_name):
		if str(ID) in line:
			if 'Product_name' in line:
				Name = []
				Name = re.findall('Product_name\t\t(.+)\t', line, re.A)
				if Name:
					if count == 0:
						list += Name[0]
						count += 1
					elif count != 0:
						list += ', '
						list += Name[0]
	return(list)

def find_EC(ID, file_name):
	list = ''
	count = 0
	for line in open(file_name):
		if str(ID) in line:
			if 'EC:' in line:
				EC = []
				EC = re.findall('EC:(.+)]\t', line, re.A)
				if EC:
					if count == 0:
						list += EC[0]
						count += 1
					elif count != 0:
						list += ', '
						list += EC[0]
	return(list) 

def find_KEGG(ID, file_name):
	list = ''
	count = 0
	for line in open(file_name):
		if str(ID) in line:
			if 'KO' in line:
				KO = []
				KO = re.findall('KO:(K\d+)', line, re.A)
				if KO:
					if count == 0:
						list += KO[0]
						count += 1
					elif count != 0:
						list += ', '
						list += KO[0]
	return(list)
	

##### Main #####	
	
if os.path.isdir('./BLAST Output is Here/'):
	shutil.rmtree('./BLAST Output is Here/') #Removes directory and everything else down the tree

if os.path.isdir('./Gene aa sequences are here/'):
	shutil.rmtree('./Gene aa sequences are here/')

if os.path.isdir('./Results are here/'):
	shutil.rmtree('./Results are here/')

if os.path.isdir('./Clustal analysis results/'):
	shutil.rmtree('./Clustal analysis results/')	


parser = optparse.OptionParser()
parser.add_option('-b', dest='bit_score', type='float', help=('Type -b cut-off bit score. Default == 50'))
parser.add_option('-i', dest='per_id', type='float', help=('Type -i cut-off % identity. Default == 30'))
parser.add_option('-a', dest='per_align', type='float',	help=('Type -a cut-off % of alignment length over query length. Default == 40'))
parser.set_defaults(bit_score=50, per_id=30, per_align=40)
(options, args) = parser.parse_args()

for filename in glob.iglob('*.query'): #This for-loop creats a list of all the genes (LG) in the query file in the order they are listed in the file.
	LG =[]
	for line in open(filename):
		if line[0] == '\n':
			break
		elif line[-1] != '\n':
			LG.append(line)
		elif line[-1] == '\n':
			length = len(line) - 1
			line = (line[:length])
			LG.append(line)

LO = []
for filename in glob.iglob('*.txt'): #This for-loop creates a list of all the organisms' genomes (LO) in the target directory in alphabetical order.
	LO.append(filename[:-4])
LO.sort()

Dictionary = {}
genome_gene_ID_dict = {} #Dictionaries for the memory module
gene_score_dict = {}
gene_ID_gene_symbol_dict = {}

outFILE = 'genome_comparison_table.xls'
outDIR = './Results are here/'
outDIR += outFILE
outDIR.join('')
dirname = 'Results are here'
	
if not os.path.isdir('./' + dirname + '/'):
	os.mkdir('./' + dirname + '/')

print(' \n***Finding genes and the corresponding amino acid sequences*** \n', '\033[0;32mThis module may require your input to resolve ambiguous matches. Wait until you see the next green message\033[1;m \n' )

for ID in LG:
	findall_genes_ID(ID) #This is where the search dictionary is returned

for O in LO:
	genome_gene_ID_dict[O] = set()
	
dirname = 'BLAST Output is Here'
if not os.path.isdir('./' + dirname + '/'): 
	os.mkdir('./' + dirname + '/')

print('***Peforming BLAST search for genes not identified in annotation*** \n'
	'***And identifying the best alignments in the target genomes*** \n', '\033[0;32mHave a coffee\033[1;m \n')
for O in LO:
	for G in LG:
		DB = []
		makeDB = []
		DB.append(O)
		DB.append('.fasta.psq')
		makeDB.append(O)
		makeDB.append('.fasta')
		makeDB = ''.join(makeDB) #Operation to join lists not strings, compare to line 13
		DB = ''.join(DB)
		if not (DB in glob.iglob('*.psq')): #Creates BLAST protein databases using exhisiting aa .fasta files for whole genomes
			imput = []
			imput.append('makeblastdb -in ')
			imput.append(makeDB)
			imput.append(' -dbtype prot')
			imput = ''.join(imput)
			os.system (imput)
		else:
			full_path = []
			full_path.append('./Gene\ aa\ sequences\ are\ here/')
			full_path.append(G)
			full_path.append('.fasta')
			full_path = ''.join(full_path)
			check_path = []
			check_path.append('Gene aa sequences are here/')
			check_path.append(G)
			check_path.append('.fasta')
			check_path = ''.join(check_path)
			blast_query = []
			blast_query.append('blastp -db ')
			blast_query.append(makeDB)
			blast_query.append(' -outfmt 6')
			blast_query.append(' -query ')
			blast_query.append(full_path)
			blast_query = ''.join(blast_query)
			blast_output = []
			analysis_input = []
			blast_output.append(' -out ')
			output_folder = []
			output_folder = ('./BLAST\ Output\ is\ Here/')
			analysis_output_folder = []
			analysis_output_folder = ('./BLAST Output is Here/')
			blast_output.append(output_folder)
			blast_output.append(O)
			analysis_input.append(analysis_output_folder)
			analysis_input.append(O)
			blast_output.append('_')
			analysis_input.append('_')
			blast_output.append(G)
			analysis_input.append(G)
			blast_output.append('.out')
			analysis_input.append('.out')
			blast_output = ''.join(blast_output)
			analysis_input = ''.join(analysis_input)
			blast_input = []
			blast_input.append(blast_query)
			blast_input.append(blast_output)
			blast_input = ''.join(blast_input)
			if os.path.exists('./' + check_path): #Makes sure no ugly writting appears in the terminal if there are no aa sequences	
				os.system(blast_input)
			if glob.iglob(analysis_input) != None:
				for blast_out in glob.iglob(analysis_input):
					for line in open(blast_out):
						bit_score = re.findall('(\d+\.?\d?)$', line, re.A)
						query = re.findall('^(\d+)\t\d+', line, re.A)
						subject = re.findall('^\d+\t(\d+)', line, re.A) #subject gene object ID e.g. 643529311
						percent_id = re.findall ('^\d+\t\d+\t(\d+?\.?\d+?)\t', line, re.A) #percent identity
						alignment_length = re.findall('^\d+\t\d+\t\d+?\.?\d+?\t(\d+)', line, re.A) #length of the alignment
						q_length = re.findall('^\d+\t\d+\t\d+?\.?\d+?\t\d+\t\d+\t\d+\t\d+\t(\d+)', line, re.A) #length of the query sequence
						s_length = re.findall('^\d+\t\d+\t\d+?\.?\d+?\t\d+\t\d+\t\d+\t\d+\t\d+\t\d+\t(\d+)', line, re.A) #length of the subject sequence
						percent_alignment = 0
						percent_alignment = int(alignment_length[0])*100/int(s_length[0]) #percent of the alignment over the subject length			
						score_list = []
						score_list.append(float(bit_score[0]))
						score_list.append(percent_alignment)
						score_list.append(float(percent_id[0]))
						score_list.append(int(query[0]))
						if float(bit_score[0]) >= options.bit_score and percent_alignment >= options.per_align and float(percent_id[0]) >= options.per_id:
							gene_object_ID = int(subject[0])
							if gene_object_ID not in gene_ID_gene_symbol_dict:
								gene_ID_gene_symbol_dict.setdefault(gene_object_ID, G)
								gene_score_dict.setdefault(gene_object_ID, score_list)
								genome_gene_ID_dict.setdefault(O, set()).add(gene_object_ID)
							elif gene_object_ID in gene_ID_gene_symbol_dict:
								if float(bit_score[0]) > float(gene_score_dict[gene_object_ID][0]):
									gene_score_dict[gene_object_ID] = score_list
									del gene_ID_gene_symbol_dict [gene_object_ID]
									gene_ID_gene_symbol_dict.setdefault(gene_object_ID, G)
									
for G in LG: #creates {Dictionary} with gene symbols (keys) and 0's as values for each organism 
	list = []
	for O in LO:
		 list.append(0)
	Dictionary[G] = list
	
for O in LO: #Updates {Dictionary} based on the BLAST search
	for gene_ID in genome_gene_ID_dict[O]:
		current_index = LO.index(O)
		templist = Dictionary[gene_ID_gene_symbol_dict[gene_ID]]
		templist[current_index] += 1
		Dictionary[gene_ID_gene_symbol_dict[gene_ID]] = templist

table = open(outDIR, 'a') #Prints the table header
for item in LO:
	table.write('\t' + str(item))
table.write('\n')	

for gene_item in LG: #Print {Dictionary} into a table
	table.write(str(gene_item))
	for cell in Dictionary[gene_item]:
		table.write('\t' + str(cell))
	table.write('\n')

print('***Finding information about the identified genes*** \n')

outORGdir = './Results are here/'
							
for O in LO:
	for ID in genome_gene_ID_dict[O]:
		if ID in gene_ID_gene_symbol_dict:
			symbol = gene_ID_gene_symbol_dict[ID]
			culstal_id = str(ID)
			clustal_W(O, symbol, culstal_id, '01_')
			outORGfile = ''
			outORGfile += outORGdir
			outORGfile += O
			outORGfile += '_'
			outORGfile += symbol
			outORGfile += '.xls'
			outORGfile.join('')
			check = []
			check.append('Results are here/')
			check.append(O)
			check.append('_')
			check.append(symbol)
			check.append('.xls')
			check = ''.join(check)
			if not os.path.exists('./' + check):
				table = open(outORGfile, 'a')
				table.write('gene symbol' + '\t' + 'bit score' + '\t' + '% alignment' + '\t' + '% identity' + '\t' + 'query' + '\t' + 'genome ID' + '\t'+  'gene product name' '\t' + 'EC number' + '\t'+ 'COG category' + '\t' +'COG number' + '\t' + 'KEGG category' + '\t'  + 'alternative names' + '\t' + 'function' + '\t' + 'notes' + '\n')
				table.write(str(symbol))
			table = open(outORGfile, 'a')
			search_file_name = ''
			search_file_name += O
			search_file_name += '.info'
			search_file_name.join('')
			table.write('\t' + str(gene_score_dict[ID][0]) + '\t')
			table.write(str(gene_score_dict[ID][1]) + '\t')
			table.write(str(gene_score_dict[ID][2]) + '\t')
			table.write(str(gene_score_dict[ID][3]) + '\t')
			table.write(str(ID) + '\t')
			Name = []
			Name = find_name(ID, search_file_name)
			if Name:
				table.write(str(Name) + '\t')
			elif not Name:
				table.write('\t')
			EC = []
			EC = find_EC(ID, search_file_name)
			if EC:
				table.write(str(EC) + '\t')
			elif not EC:
				table.write('\t')
			COG = []
			COG = find_COG(ID, search_file_name)
			if COG:
				table.write(str(COG) + '\t')
			elif not COG:
				table.write('\t')
			COG_number = []
			COG_number = find_COG_number(ID, search_file_name)
			if COG_number:
				table.write(str(COG_number) + '\t')
			elif not COG_number:
				table.write('\t')
			KEGG = []
			KEGG = find_KEGG(ID, search_file_name)
			if KEGG:
				table.write(str(KEGG) + '\t' + '\n')
			elif not KEGG:
				table.write('\t' + '\n')

print('***Performing ClustalW analysis to check for misidentified genes. \n' 
'See alignments in \"Clustal analysis results\" directory. \n'
'If needed, rerun GUAC with adjusted bit score, % identity, and % alignment cut off values. *** \n')

for G in LG:
	full_path = []
	full_path.append('./Clustal analysis results/')
	full_path.append(G)
	full_path.append('.fasta')
	full_path = ''.join(full_path)
	#print(full_path)
	if os.path.exists(full_path):
		clustal_query = []
		clustal_query.append('clustalw2')
		clustal_query.append(' -infile=')
		clustal_query.append('./Clustal\ analysis\ results/')
		clustal_query.append(G)
		clustal_query.append('.fasta')
		clustal_query.append(' -align')
		clustal_query.append(' -outfile=')
		clustal_query.append('./Clustal\ analysis\ results/')
		clustal_query.append(G)
		clustal_query.append('.aln')
		clustal_query = ''.join(clustal_query)
		os.system(clustal_query)
		clustal_tree_query = []
		clustal_tree_query.append('clustalw2')
		clustal_tree_query.append(' -infile=')
		clustal_tree_query.append('./Clustal\ analysis\ results/')
		clustal_tree_query.append(G)
		clustal_tree_query.append('.fasta')
		clustal_tree_query.append(' -tree')
		clustal_tree_query.append(' -outfile=')
		clustal_tree_query.append('./Clustal\ analysis\ results/')
		clustal_tree_query.append(G)
		clustal_tree_query.append('.ph')
		clustal_tree_query = ''.join(clustal_tree_query)
		os.system(clustal_tree_query)
		
print('***Analysis complete! Output in \"Results are here\" directory*** \n') 
sys.exit()		
